# Supplementary material for: Stomatal cell wall composition: distinctive structural patterns associated with different phylogenetic groups
Source: Ann Bot. 2017 Jan 31;119(6):1021–33. doi: 10.1093/aob/mcw275 (PMC5604698; doi:10.1093/aob/mcw275)
Supplement: Supplementary Data [file mcw275_Supp.zip]

Archive with 4 entries (4 files):
- aob-16430-s03.tif
- aob-16430-s04.docx
- aob-16430-s01.tif
- aob-16430-s02.tif
